# Supplementary material for: Cannabidiol Inhibits Tumorigenesis in Cisplatin-Resistant Non-Small Cell Lung Cancer via TRPV2
Source: Cancers (Basel). 2022 Feb 24;14(5):1181. doi: 10.3390/cancers14051181 (PMC8909073; doi:10.3390/cancers14051181)
Supplement: Supplementary file 1 [file cancers-14-01181-s001.zip]

Archive with 1 entries (1 files):
- cancers-1577690-supplementary.pptx
